# Supplementary material for: Inequities in PrEP annualized pill‐day coverage, United States, 2018–2022: a cross‐sectional pharmacoequity analysis
Source: J Int AIDS Soc. 2025 May 13;28(5):e26459. doi: 10.1002/jia2.26459 (PMC12075742; doi:10.1002/jia2.26459)
Supplement: Supplementary file 1 — Supporting Information [file JIA2-28-e26459-s001.xlsx]

## Sheet: IQVIA PrEP - mean days
Supplementary Table. Mean Days on PrEP by Demographic Characteristics of PrEP Users, United States, 2022
	2022
	PrEP users	Days per PrEP user
Total	459984	186.567
Gender
Female	35368	123.057
Male	424481	191.893
Unknown	135	81.467
Race/Ethnicity
Asian	4614	251.419
Black	10295	230.719
Hispanic	17332	239.498
White	83318	255.314
No Match or Unknown	344425	165.085
Age (in years)
Missing	4	46.25
<16 years	526	125.61
16-29 years	164749	159.224
30-64 years	285475	202.013
65+ years	9230	200.457
Region
Midwest	55141	191.045
Northeast	92803	187.284
South	140477	183.858
West	101273	179.989
Missing	70290	197.001
Medicaid expansion
Never	102903	182.85
Before 2018	255054	184.97
After 2018	31737	188.347
Missing	70290	197.001
PrEP-DAP program
No	196867	186.039
Yes	192827	183.303
Missing	70290	197.001
Legend: PrEP-DAP: Pre-Exposure Prophylaxis Drug Assistance Program
